# Supplementary material for: Sublethal Effects of Neonicotinoids: How Physiological and Behavioral Disruptions in Non-Target Insects Threaten Biodiversity and Ecosystem Services
Source: Insects. 2025 Dec 24;17(1):26. doi: 10.3390/insects17010026 (PMC12842587; doi:10.3390/insects17010026)
Supplement: Supplementary file 1 [file insects-17-00026-s001.zip]

Archive with 1 entries (1 files):
- insects-4010745-supplementary.pdf
